# Supplementary material for: Effect of a 3-Week Multidisciplinary Body Weight Reduction Program on the Epigenetic Age Acceleration in Obese Adults
Source: J Clin Med. 2022 Aug 10;11(16):4677. doi: 10.3390/jcm11164677 (PMC9410133; doi:10.3390/jcm11164677)
Supplement: Supplementary file 1 [file jcm-11-04677-s001.zip]

Archive with 1 entries (1 files):
- jcm-1808447-supplementary.pdf
